# Supplementary material for: Food web assessments in the Baltic Sea: Models bridging the gap between indicators and policy needs
Source: Ambio. 2022 Jan 29;51(7):1687–97. doi: 10.1007/s13280-021-01692-x (PMC9110573; doi:10.1007/s13280-021-01692-x)
Supplement: Supplementary file 2 — Supplementary file2 (XLSX 49 kb) [file 13280_2021_1692_MOESM2_ESM.xlsx]

## Sheet: Information
Ambio
Electronic Supplementary Material
This supplementary material has not been peer reviewed.
Title: Food web assessments in the Baltic Sea: models bridging the gap between indicators and policy needs
Appendix A
Table S1	How the taxa / groups found in the models were mapped to the trophic guilds. Table template from ICES (2015), classification of taxa according to Ojaveer et al. (2020).
Table S2	Full list of food web indicators reported by EU member states under the EU Marine Strategy Framework Directive (MSFD) in 2018 for Descriptor 4 (food webs), or developed within the Baltic Sea Marine Environment Protection Commission (HELCOM), or published in scientific literature. Indicators are categorized according to the trophic guilds (ICES, 2015), descriptor 4 criteria (EU, 2017), Baltic Sea …
Table S3	Evaluation of the food web indicators using the criteria by Tam et al. (2017, simplified). Each indicator was evaluated against the selection criteria and scored as 0, 1 or 2, where 0 = not met, 1 = partly met, and 2 = fully met.
Table S4	Food web models in the Baltic Sea categorized to trophic guilds (see Table S1). Moreover, it is also maked what type of model it is and whether the model is capable for simulations.

## Sheet: Table S1 Guilds
Table S1. How the taxa / groups found in the models were mapped to the trophic guilds. Table template from ICES (2015), classification of taxa according to Ojaveer et al. (2020).
Guild / group	Phytoplankton	Macrophytes	Zooplankton	Benthos	Nekton (excl. warm-blooded)	Seabirds	Marine mammals
Primary producers	Clorophyll a, phytoplankton, small phytoplankton, large phytoplankton, cyanobacteria, spring phytoplankton, summer phytoplankton, other phytoplankton, 2 size groups of algae, pelagic producers, primary production	Macroalgae, seagrass, annual macrophytes, perennial macrophytes, benthic producers
Secondary producers			Acartia spp., Temora sp., Pseudocalanus sp., copepods, zooplankton, other zooplankton, gelatinous zooplankton, medusae, microzooplankton, mesozooplankton
Filter feeders				Mytilus spp., soft-substrate filter feeders, hard-substrate filter feeders, benthic suspension feeders
Deposit feeders				Monoporeia affinis, Macoma balthica, polychaetes, benthic deposit feeders
Planktivores				Mysids, invertebrate carnivores	herring, sprat, whiting, carp, small pelagics, planktivorous fish, pelagic fish, fish, planktonic invertebrate carnivores	N/A	N/A
Sub-apex pelagic predators					Perch, salmon, piscivorous fish, carnivorous fish	N/A	N/A
Sub-apex demersal predators				Saduria entomon, Nephrops	cod, flounder, flatfish, small demersals, benthivorous fish,ccarnivorous fish, demersal fish	N/A	N/A
Apex predators					N/A	Birds, pursuit-diving seabirds	Grey seal, seal, seals, harbour porpoise

## Sheet: Table S2 Indicators
Table S2. Full list of food web indicators reported by EU member states under the EU Marine Strategy Framework Directive (MSFD) in 2018 for Descriptor 4 (food webs), or developed within the Baltic Sea Marine Environment Protection Commission (HELCOM), or published in scientific literature. Indicators are categorized according to the trophic guilds (ICES, 2015), descriptor 4 criteria (EU, 2017), B…
Indicator	Primary producers: phytoplankton	Primary producers: macrophytes	Secondary producers: zooplankton	Filter-feeders: benthos	Deposit-feeders: benthos	Planktivores: benthos	Planktivores: nekton (excl. warm-blooded)	Planktivores: seabirds	Planktivores: marine mammals	Sub-apex pelagic predators: nekton (excl. warm-blooded)	Sub-apex pelagic predators: seabirds	Sub-apex pelagic predators: marine mammals	Sub-apex demersal predators: benthos	Sub-apex demersal predators: nekton (excl. warm-blooded)	Sub-apex demersal predators: seabirds	Sub-apex demersal predators: marine mammals	Apex predators: nekton (excl. warm-blooded)	Apex predators: seabirds	Apex predators: marine mammals	Unspecified	D4 CRITERION		REPORTED BY COUNTRIES	SOURCE
Ratio total zooplankton biomass to total phytoplankton biomass	1		1																		D4C2	??		https://www.researchgate.net/publication/320064605_A_quantitative_framework_for_selecting_and_validating_food_web_indicators
Phytoplankton community composition	1																				D4C1	GOF, AS, GOB	FI	https://portal.helcom.fi/meetings/STATE%20-%20CONSERVATION%205-2016-363/MeetingDocuments/4J-11%20Phytoplankton%20community%20composition%20as%20a%20food%20web%20indicator%20-%20proposal%20to%20shift%20to%20core%20indicator%20status.pdf
Seasonal succession of dominating phytoplankton groups	1																				D4C1, D4C2	Baltic Sea	FI	http://helcom.fi/baltic-sea-trends/indicators/seasonal-succession-of-dominating-phytoplankton-groups/
Diatom/Dinoflagellate index	1																				D4C2	BB, EGB, GB	PL	http://www.helcom.fi/baltic-sea-trends/indicators/Diatom-dinoflagellate-index
Seasonal change of dominant phytoplankton groups	1																				D4C1	EGB	LT	http://vanduo.gamta.lt/files/Lietuvos%20j%C5%ABros%20rajono%20ekologin%C4%97s%20b%C5%ABkl%C4%97s%20vertinimas%20ir%20gamtosauginiai%20tikslai.pdf
Species richness of phytoplankton	1																				D4C1	KAT, DS, AS, BB	DK	https://cdr.eionet.europa.eu/dk/eu/msfd_art17/2018reporting/textreport/envxqjj7q/Vurderingsark_vedr._D4C1____DTU_Aqua___DCE__2017.pdf
Phytoplankton biomass	1																				D4C2	KAT, DS, AS, BB	DK	https://cdr.eionet.europa.eu/dk/eu/msfd_art17/2018reporting/textreport/envxqjj7q/Vurderingsark_vedr._D4C2____DTU_Aqua___DCE__2017.pdf
Zooplankton mean size and total stock (MSTS)			1																		D4C2, D4C3	Baltic Sea	FI, LT, PL	http://helcom.fi/baltic-sea-trends/indicators/zooplankton-mean-size-and-total-stock-(MSTS)/
Ratio cladoceran to copepod			1																		D4C1	??		https://www.researchgate.net/publication/320064605_A_quantitative_framework_for_selecting_and_validating_food_web_indicators
Copepod biomass			1																		D4C2	??		https://www.researchgate.net/publication/320064605_A_quantitative_framework_for_selecting_and_validating_food_web_indicators
Microphagous mesozooplankton biomass			1																		D4C1	??		https://www.researchgate.net/publication/320064605_A_quantitative_framework_for_selecting_and_validating_food_web_indicators
Proportion of large zooplankton (>2000 micrometer)			1																		D4C1	KAT, DS, AS, BB	DK	https://cdr.eionet.europa.eu/dk/eu/msfd_art17/2018reporting/textreport/envxqjj7q/Vurderingsark_vedr._D4C1____DTU_Aqua___DCE__2017.pdf
Species richness of zooplankton			1																		D4C1	KAT, DS, AS, BB	DK	https://cdr.eionet.europa.eu/dk/eu/msfd_art17/2018reporting/textreport/envxqjj7q/Vurderingsark_vedr._D4C1____DTU_Aqua___DCE__2017.pdf
Modelled micro and mesozooplankton biomass			1																		D4C2	KAT, DS, AS, BB	DK	https://cdr.eionet.europa.eu/dk/eu/msfd_art17/2018reporting/textreport/envxqjj7q/Vurderingsark_vedr._D4C2____DTU_Aqua___DCE__2017.pdf
Zooplankton biomass			1																		D4C2	KAT, DS, AS, BB	DK	https://cdr.eionet.europa.eu/dk/eu/msfd_art17/2018reporting/textreport/envxqjj7q/Vurderingsark_vedr._D4C2____DTU_Aqua___DCE__2017.pdf
Multimetric zoobenthos index B					1																D4C1	BB, EGB, GB	PL	http://rdsm.gios.gov.pl/index.php/en/current-evaluation/evaluation-2011-2016
State of the soft-bottom macrofauna community					1																D4C1	Baltic Sea		https://helcom.fi/wp-content/uploads/2019/08/State-of-the-soft-bottom-macrofauna-community-HELCOM-core-indicator-2018.pdf
Large fish index							1			1				1							D4C3	BB, EGB, GB	PL	http://rdsm.gios.gov.pl/index.php/en/current-evaluation/evaluation-2011-2016
Transitional waters ichthyofauna state index							1			1				1							D4C1	BB, EGB, GB	PL	http://rdsm.gios.gov.pl/index.php/en/current-evaluation/evaluation-2011-2016
Fish community trophic index							1			1				1							D4C1	GOF, GOR, NBP	EE	https://www.envir.ee/sites/default/files/2019_indikaatorite_kogum_kv.pdf
Abundance of coastal Fish key functional groups: abundance of cyprinids in monitoring catches							1			1				1							D4C2	GOF, GOR, NBP	EE	https://www.envir.ee/sites/default/files/2019_indikaatorite_kogum_kv.pdf
Abundance of coastal Fish key functional groups: abundance of piscivores in monitoring catches							1			1				1							D4C2	GOF, GOR, NBP	EE	https://www.envir.ee/sites/default/files/2019_indikaatorite_kogum_kv.pdf
Mean maximum length across all fish species found in monitoring catches (MMLI)							1			1				1							D4C3	GOF, GOR, NBP	EE	https://www.envir.ee/sites/default/files/2019_indikaatorite_kogum_kv.pdf
Fish community size index							1			1				1							D4C3	EGB	LT	http://vanduo.gamta.lt/files/Lietuvos%20j%C5%ABros%20rajono%20ekologin%C4%97s%20b%C5%ABkl%C4%97s%20vertinimas%20ir%20gamtosauginiai%20tikslai.pdf
Size distribution in fish populations in open sea waters							1			1				1							D4C3	KAT, DS, AB, BB, WGB, NBP, AS, GOB	SE	https://www.havochvatten.se/hav/samordning--fakta/miljomal--direktiv/havsmiljodirektivet/inledande-bedomningen-i-havsmiljoforvaltningen/faktablad-for-indikatorer.html
Sprat abundance							1														D4C2	Baltic Sea		https://www.researchgate.net/publication/320064605_A_quantitative_framework_for_selecting_and_validating_food_web_indicators
Herring abundance							1														D4C2	Baltic Sea		https://www.researchgate.net/publication/320064605_A_quantitative_framework_for_selecting_and_validating_food_web_indicators
Three-spined stickleback CPUE							1														D4C2	??		https://www.researchgate.net/publication/320064605_A_quantitative_framework_for_selecting_and_validating_food_web_indicators
Small prey fish biomass							1														D4C2	??		https://www.researchgate.net/publication/320064605_A_quantitative_framework_for_selecting_and_validating_food_web_indicators
Abundance and trends of birds under Birds Directive assessment								1			1				1			1			D4C2	KAT, DS, AS, BB	DK	https://cdr.eionet.europa.eu/dk/eu/msfd_art17/2018reporting/textreport/envxnqsvq/StArrelse_og_udvikling_af_fuglebestande_i_Danmark.pdf
Abundance of waterbirds in the wintering season								1			1				1						D4C1, D4C2	Baltic Sea		https://helcom.fi/wp-content/uploads/2019/08/Abundance-of-waterbirds-in-the-wintering-season-HELCOM-core-indicator-2018.pdf
Abundance of waterbirds in the breeding season								1			1				1						D4C1, D4C2	Baltic Sea		https://helcom.fi/wp-content/uploads/2019/08/Abundance-of-waterbirds-in-the-breeding-season-HELCOM-core-indicator-2018.pdf
Fish Community Abundance Index (Predator Abundance)										1				1							D4C2	EGB	LT	http://vanduo.gamta.lt/files/Lietuvos%20j%C5%ABros%20rajono%20ekologin%C4%97s%20b%C5%ABkl%C4%97s%20vertinimas%20ir%20gamtosauginiai%20tikslai.pdf
Abundance of important functional fish groups in coastal waters										1				1							D4C2	KAT, DS, AB, BB, WGB, NBP, AS, GOB	SE	https://www.havochvatten.se/4.2 a abundans av rovfisk och karpfisk i kustvatten
Biomass of piscivorous fish										1				1							D4C2	KAT, DS, AS, BB	DK	https://cdr.eionet.europa.eu/dk/eu/msfd_art17/2018reporting/textreport/envxqjj7q/Vurderingsark_vedr._D4C2____DTU_Aqua___DCE__2017.pdf
Abundance index of large(TL>250 mm) perch (Perca fluviatilis) in monitoring catches										1				1							D4C3	GOF, GOR, NBP	EE	https://www.envir.ee/sites/default/files/2019_indikaatorite_kogum_kv.pdf
Abundance of meso-predatory fish										1				1							D4C2	EGB	LT	http://vanduo.gamta.lt/files/Lietuvos%20j%C5%ABros%20rajono%20ekologin%C4%97s%20b%C5%ABkl%C4%97s%20vertinimas%20ir%20gamtosauginiai%20tikslai.pdf
Abundance of key coastal fish species										1				1							D4C1	KAT, DS, AB, BB, WGB, NBP, AS, GOB	SE	https://helcom.fi/wp-content/uploads/2019/08/Abundance-of-key-coastal-fish-species-HELCOM-core-indicator-2018.pdf
Large predatory fish										1				1							D4C2	??		https://www.researchgate.net/publication/320064605_A_quantitative_framework_for_selecting_and_validating_food_web_indicators
Abundance of sea trout spawners and parr										1											D4C4	KAT, DS, AB, BB, WGB, NBP, AS, GOF, GOB		https://helcom.fi/wp-content/uploads/2019/08/Abundance-of-sea-trout-spawners-and-parr-HELCOM-core-indicator-2018.pdf
Abundance of salmon spawners and smolt										1											D4C4	WGB, NBP, GOF, GOB		https://helcom.fi/wp-content/uploads/2019/08/Abundance-of-salmon-spawners-and-smolt-HELCOM-core-indicator-2018.pdf
Biomass of small pelagic fish										1											D4C2	KAT, DS, AS, BB	DK	https://cdr.eionet.europa.eu/dk/eu/msfd_art17/2018reporting/textreport/envxqjj7q/Vurderingsark_vedr._D4C2____DTU_Aqua___DCE__2017.pdf
Biomass of medium-sized pelagic fish										1											D4C2	KAT, DS, AS, BB	DK	https://cdr.eionet.europa.eu/dk/eu/msfd_art17/2018reporting/textreport/envxqjj7q/Vurderingsark_vedr._D4C2____DTU_Aqua___DCE__2017.pdf
Biomass of fish feeding seabirds											1										D4C2	KAT, DS, AS, BB	DK	https://cdr.eionet.europa.eu/dk/eu/msfd_art17/2018reporting/textreport/envxqjj7q/Vurderingsark_vedr._D4C2____DTU_Aqua___DCE__2017.pdf
Biomass of benthic feeding seabirds															1						D4C2	KAT, DS, AS, BB	DK	https://cdr.eionet.europa.eu/dk/eu/msfd_art17/2018reporting/textreport/envxqjj7q/Vurderingsark_vedr._D4C2____DTU_Aqua___DCE__2017.pdf
Cod CPUE														1							D4C2	KAT, DS, AB, BB, GB, WGB, EGB, NBP, AS		https://www.researchgate.net/publication/320064605_A_quantitative_framework_for_selecting_and_validating_food_web_indicators
White-tailed eagle productivity																		1			D4C4	Baltic Sea	FI, PL	http://www.helcom.fi/baltic-sea-trends/indicators/white-tailed-eagle-productivity/
Grey seal nutrition status																			1		D4C4	GOF, AS, GOB	FI	http://www.ymparisto.fi/download/noname/%7BEBF99F57-8ED4-4F0A-B106-B9AF32E60340%7D/133939
Ringed seal nutrition status																			1		D4C4	GOF, AS, GOB	FI	http://www.ymparisto.fi/download/noname/%7BEBF99F57-8ED4-4F0A-B106-B9AF32E60340%7D/133939
Nutritional status of grey seal																			1		D4C4	WGB, NBP, GOF, AS, GOB		http://helcom.fi/baltic-sea-trends/indicators/nutritional-status-of-seals/
Nutritional status of ringed seal																			1		D4C4	GOF, AS, GOB		http://helcom.fi/baltic-sea-trends/indicators/nutritional-status-of-seals/
Grey seal status under Habitats Directive assessment																			1		D4C2	KAT, DS, AS, BB	DK	https://cdr.eionet.europa.eu/dk/eu/msfd_art17/2018reporting/textreport/envxnqsvq/Bevaringsstatus_for_naturtyper_og_arter_Habitatdirektivets_Art_17_rapportering.pdf
Harbour seal status under Habitats Directive assessment																			1		D4C2	KAT, DS, AS	DK	https://cdr.eionet.europa.eu/dk/eu/msfd_art17/2018reporting/textreport/envxnqsvq/Bevaringsstatus_for_naturtyper_og_arter_Habitatdirektivets_Art_17_rapportering.pdf
Harbour porpoise status under Habitats Directive assessment																			1		D4C2	KAT, DS, AS, BB	DK	https://cdr.eionet.europa.eu/dk/eu/msfd_art17/2018reporting/textreport/envxnqsvq/Bevaringsstatus_for_naturtyper_og_arter_Habitatdirektivets_Art_17_rapportering.pdf
Population trends and abundance of grey seal																			1		D4C2; D4C3	BB, EGB, GB	PL	https://helcom.fi/wp-content/uploads/2019/08/Population-trends-and-abundance-of-seals-HELCOM-core-indicator-2018.pdf
Distribution of grey seal																			1		D4C4	BB, EGB, GB	PL	http://rdsm.gios.gov.pl/index.php/en/current-evaluation/evaluation-2011-2016
Reproductive status of grey seal																			1		D4C4	WGB, NBP, GOF, AS, GOB		https://helcom.fi/wp-content/uploads/2019/08/Reproductive-status-of-seals-HELCOM-core-indicator-2018.pdf
Reproductive status of ringed seal																			1		D4C4	WGB, NBP, GOF, AS, GOB		https://helcom.fi/wp-content/uploads/2019/08/Reproductive-status-of-seals-HELCOM-core-indicator-2018.pdf
Biomass of marine mammals																			1		D4C2	KAT, DS, AS, BB	DK	https://cdr.eionet.europa.eu/dk/eu/msfd_art17/2018reporting/textreport/envxqjj7q/Vurderingsark_vedr._D4C2____DTU_Aqua___DCE__2017.pdf
Balance of lower guilds																				1	D4C2	NBP, GOR, GOF	EE	https://www.envir.ee/sites/default/files/2019_indikaatorite_kogum_kv.pdf
SUM	7	0	9	0	2	0	12	3	0	19	4	0	0	16	4	0	0	2	12	1
D4C1																					13
D4C2																					25
D4C3																					7
D4C4																					10

## Sheet: Table S3 Indicator evaluation
Table S3. Evaluation of the food web indicators using the criteria by Tam et al. (2017, simplified). Each indicator was evaluated against the selection criteria and scored as 0, 1 or 2, where 0 = not met, 1 = partly met, and 2 = fully met.
	Criteria	Availability of underlying data			Quality of underlying data			Management
	Sub-criteria (issues)	Existing and ongoing data	Relevant spatial coverage	Relevant temporal coverage	Indicators should be technically rigorous	Reflects changes in ecosystem component that are caused by variation in any specified manageable pressures	Associated with key processes	Relevant to management	GES targets are estimable
	Ratio total zooplankton biomass to total phytoplankton biomass	2	2	2	2	1	2	0	0
	Phytoplankton community composition	2	2	2	2	1	2	0	0
	Seasonal succession of dominating phytoplankton groups	2	2	1	2	1	2	0	1
	Diatom/Dinoflagellate index	2	2	2	2	1	2	0	1
	Seasonal change of dominant phytoplankton groups	2	2	1	2	1	2	0	?
	Species richness of phytoplankton	2	2	2	2	1	2	0	0
	Phytoplankton biomass	2	2	2	2	2	1	0	0
	Zooplankton mean size and total stock (MSTS)	2	2	2	2	1	2	0	2
	Ratio cladoceran to copepod	2	2	2	2	1	2	0	0
	Copepod biomass	2	2	2	2	0	1	0	0
	Microphagous mesozooplankton biomass	1	1	1	2	0	1	0	0
	Proportion of large zooplankton (>2000 micrometer)	2	2	2	2	2	2	0	0
	Species richness of zooplankton	2	2	2	2	0	1	0	0
	Modelled micro and mesozooplankton biomass	1	1	1	2	0	1	0	0
	Zooplankton biomass	2	2	2	2	0	1	0	0
	Multimetric zoobenthos index B	2	2	2	2	2	1	1	1
	State of the soft-bottom macrofauna community	2	2	2	2	2	1	1	1
	Large fish index	2	2	2	2	1	2	2	1
	Transitional waters ichthyofauna state index	2	2	2	2	?	2	1	?
	Fish community trophic index	2	2	2	2	0	2	1	1
	Abundance of coastal Fish key functional groups: abundance of cyprinids in monitoring catches	2	2	2	2	1	2	1	1
	Abundance of coastal Fish key functional groups: abundance of piscivores in monitoring catches	2	2	2	2	1	2	1	1
	Mean maximum length across all fish species found in monitoring catches (MMLI)	2	2	2	2	1	2	2	1
	Fish community size index	2	2	2	2	1	2	2	?
	Size distribution in fish populations in open sea waters	2	2	2	2	1	2	2	0
	Sprat abundance	2	2	2	2	2	2	2	1
	Herring abundance	2	2	2	2	2	2	2	1
	Three-spined stickleback CPUE	2	2	2	2	1	2	2	0
	Small prey fish biomass	2	2	2	2	1	2	2	0
	Abundance and trends of birds under Birds Directive assessment	2	2	2	2	1	0	1	1
	Abundance of waterbirds in the wintering season	2	2	2	2	0	2	1	1
	Abundance of waterbirds in the breeding season	2	2	2	2	2	2	2	1
	Fish Community Abundance Index (Predator Abundance)	2	2	2	2	2	2	2	?
	Abundance of important functional fish groups in coastal waters	2	2	2	2	?	2	1	1
	Biomass of piscivorous fish	2	2	2	2	1	2	2	0
	Abundance index of large(TL>250 mm) perch (Perca fluviatilis) in monitoring catches	2	2	2	2	2	2	2	1
	Abundance of meso-predatory fish	2	2	2	2	1	2	2	?
	Abundance of key coastal fish species	2	2	2	2	1	2	1	1
	Large predatory fish	2	2	2	2	2	2	2	0
	Abundance of sea trout spawners and parr	2	2	2	2	2	2	2	1
	Abundance of salmon spawners and smolt	2	2	2	2	2	2	2	1
	Biomass of small pelagic fish	2	2	2	2	1	2	1	0
	Biomass of medium-sized pelagic fish	2	2	2	2	1	2	1	0
	Biomass of fish feeding seabirds	2	2	2	2	1	2	1	0
	Biomass of benthic feeding seabirds	2	2	2	2	1	2	1	0
	Cod CPUE	2	2	2	2	1	2	2	1
	White-tailed eagle productivity	2	2	2	2	1	1	1	1
	Grey seal nutrition status	2	2	2	2	0	2	1	1
	Ringed seal nutrition status	2	1	2	2	0	2	1	1
	Nutritional status of grey seal	2	2	2	2	0	2	1	1
	Nutritional status of ringed seal	2	1	2	2	0	2	1	1
	Grey seal status under Habitats Directive assessment	2	2	2	2	1	0	1	1
	Harbour seal status under Habitats Directive assessment	2	2	2	2	1	0	1	1
	Harbour porpoise status under Habitats Directive assessment	2	2	2	2	1	0	1	1
	Population trends and abundance of grey seal	2	2	2	2	2	2	2	1
	Distribution of grey seal	2	2	2	2	2	1	2	1
	Reproductive status of grey seal	2	2	2	2	2	2	1	1
	Reproductive status of ringed seal	2	1	1	2	1	2	1	1
	Biomass of marine mammals	1	1	1	2	1	1	1
	Balance of lower guilds	2	2	1	2	?	2	0	2

## Sheet: Table S4 Models
Table S4. Food web models in the Baltic Sea categorized to trophic guilds (see Table A1) and GES criteria (Table 1). Moreover, it is also marked what type of model it is and whether the model is capable for simulations.
Authors	Year	Baltic Sea area modelled												Objectives		Trophic Groups Included in Model																			MSFD Criteria that can be evaluated
		Baltic Sea	Western Baltic Sea	Central Baltic Sea	Puck Bay	Curonian Spit	Lithuanian Coast	Gulf of Riga	Pärnu Bay	Northern Baltic Proper	Gulf of Finland	Gulf of Bothnia	Öre Estuary			Primary producers: phytoplankton	Primary producers: macrophytes	Secondary producers: zooplankton	Filter-feeders: benthos	Deposit-feeders: benthos	Planktivores: benthos,	Planktivores: nekton (excl. warm-blooded)	Planktivores: seabirds,	Planktivores: marine mammals	Sub-apex pelagic predators: nekton (excl. warm-blooded),	Sub-apex pelagic predators: seabirds	Sub-apex pelagic predators: marine mammals	Sub-apex demersal predators: benthos	Sub-apex demersal predators: nekton (excl. warm-blooded)ls	Sub-apex demersal predators: seabirds	Sub-apex demersal predators: marine mammals	Apex predators: nekton (excl. warm-blooded)	Apex predators: seabirds	Apex predators: marine mammals	D4C1 — Primary: The diversity (species composition and their relative abundance) of the trophic guild is not adversely affected due to anthropogenic pressures.	D4C2 — Primary: The balance of total abundance between the trophic guilds is not adversely affected due to anthropogenic pressures.	D4C3 — Secondary: The size distribution of individuals across the trophic guild is not adversely affected due to anthropogenic pressures.	D4C4 — Secondary (to be used in support of criterion D4C2, where necessary): Productivity of the trophic guild is not adversely affected due to anthropogenic pressures.	Simulation model?	Model type
																																			3 or more components in at least 1 trophic guild	3 or more trophic guilds in the model, including two non-fish and one primary producer guild	3 or more age / size group in at least one trophic guild, or explicit modelling of mean weight, weight-at-age or similar.	Parameters for reproduction rate, or the adult population and offspring production rate can vary in the model.
Karlson et al.	2020	1												Testing - by use of partial least square regressions - whether the physiological status of consumers (grey seal, cod, herring, sprat and a benthic isopod) can be explained by food web structure and prey food value				zooplankton		Monoporeia affinis		herring, sprat						Saduria entomon	cod					grey seal	0	2	2	2		Statistical, partial least squares
Kiljunen et al.	2020									1	1	1		Study of trophic interactions within and between the Baltic Sea pelagic and benthic food webs and the magnitude of energy flow from primary energy resources across the food web up to the top predators		primary production		zooplankton		macrozoobenthos	mysids	herring, sprat			salmon									seals	0	2	0	1	1	Stable isotope mixing models and trophic position models of energy flows
Skov et al.	2020							1						Study of the coupling between fine-scale benthic productivity and benthic-feeding waterbirds by coupled hydrodynamic and bio-geochemical model (MIKE 3 FM & ECOLAB) coupled to a waterbird energetics module at a spatial resolution of 1 to 5 km.			Eelgrass, 3 macroalgae		Mytilus spp	Macoma									Round goby	Long-tailed duck, velvet scoter					0	2	0	0	1	Coupled hydrodynamic and bio-geochemical model (MIKE 3 FM & ECOLAB), waterbird energetics module.
Bauer et al.	2019	1												Potential future ecological states of the Baltic Sea ecosystem under five scenarios based on an EwE spatial food web model that was forced by a physical-biogeochemical model				"four groups of zooplankton"*	Mytilus spp	Macoma balthica	mysids	herring, sprat						Saduria entomon	cod, flounder				birds	grey seal	2	2	0	1	1	Ecopath with Ecosim + Ecospace
Costalago et al.	2019			1										Quantification of the contribution of grey seal predation on the most economically important fish stocks in the Baltic Sea (i.e. Eastern Baltic cod, Baltic herring and sprat (Sprattus sprattus)) under different future environmental conditions.		diatoms, cyanobacteria, and other phytoplankton		zooplankton		macrozoobenthos	mysids	herring, sprat							cod					seals	0	2	0	0	1	Ecopath with Ecosim
Daewel et al.	2019	1												The study aims to understand how the implementation of higher trophic levels in a nutrient–phytoplankton–zooplankton–detritus (NPZD) model affects the simulated response of the ecosystem using a consistent NPZD–fish modelling approach (ECOSMO E2E).		diatoms, flagellates, cyanobacteria		large and small zooplankton		macrozoobenthos		fish			fish				fish						0	2	0	0	1	truncated NPZD model (ECOSMO II)
Kadin et al.	2019			1										Demonstration of linking adult survival probability in common guillemots with future scenarios for management of the main environmental drivers in the region.		phytoplankton chlorophyll		zooplankton				sprat							cod	common guillemot					0	2	0	2	1	multistate model framework in E‐Surge 1.8.5
Kulatska et al.	2019	1												Reconstruction of the predator-prey dynamics of cod, herring, and sprat to predict changes in the Baltic cod diet by use of an age-length structured multispecies model using Gadget							mysids	herring, sprat						Saduria entomon	cod						0	2	1	1		Gadget
Maldonado et al.	2019	1												Analysis of the Baltic Sea food web by use of Dynamic Bayesian Networks to examine potential unobserved processes affecting the ecosystem and predicting some (hidden) variables of interest		chlorophyll a		Acartia sp., Temora sp., Pseudocalanus sp.				herring, sprat							cod						2	2	2	1	1	Dynamic Bayesian Network
Opitz & Froese	2019		1											Analysis and attenuation of impacts of commercial fisheries on the ecosystem and its components by comparison of different fisheries scenarios from 1994 to 2100.		phytoplankton	Micro and macroalgae	zooplankton, jellyfish	several taxa	several taxa	mysids	herring, sprat			other spp.	Divers, gulls, terns, etc			cod, flatfish, other spp.	Benthic feeding ducks and auks				harbour porpoise, seals	0	2	0	2		Ecopath with Ecosim
Tunca et al.	2019			1										Study of a novel multi-species game theory approach for Baltic Sea fisheries based on the BALMAR food web model (Lindegren et al. 2009) to investigate and compare non-cooperative and cooperative game solutions under different climate scenarios.				zooplankton				herring, sprat							cod						0	2	0	0	1	statistical food web model BALMAR
Bauer et al.	2018			1										Potential of eutrophication management to affect future commercial fishing in the central Baltic Sea analyzed by use of an EwE spatial-temporal framework that was forced by a coupled physical-biogeochemical model		phytoplankton		Acartia spp., Temora sp., Pseudocalanus sp., other zooplankton	Mytilus spp	Macoma balthica	mysids	herring, sprat						Saduria entomon	cod, flounder				birds	grey seal	2	2	0	1	1	Ecopath with Ecosim + Spatio-Temporat Dynamic Framework
Bossier et al.	2018	1												Baltic implementation of the spatially explicit end-to-end Atlantis ecosystem model linked to two external models for the exploration of the different pressures on the marine ecosystem		small phytoplankton, large phytoplankton	Macroalgale, seagress	gelatinous zooplankton, microzooplankton, mesoxooplankton	soft-substrate filter feeders, hard-substrate filter feeders	polychaetes, benthic deposit feeders	mysids	herring, sprat, whiting, carp, small pelagics			perch			Nephrops	cod, flatfish, small demersals				pursuit-diving seabirds	Harbour porpose, seals	2	2	2	1	1	Atlantis
Uusitalo et al.	2018	1												Fitting of a series of Dynamic Bayesian Networks with different hidden variable structures to the Baltic Sea food web		chlorophyll a		Acartia sp., Temora sp., Pseudocalanus sp.				herring, sprat							cod						2	2	2	1	1	Dynamic Bayesian Network
Yletyinen et al.	2016			1						1				Address the patterns of motif occurrences in species interactions in food webs through applying a recent network modelling framework developed in the social sciences (exponential random graph models (ERGM)).																					1	2	0	0		network-centric exponential random graph modelling (ERGM) framework
Bleckner et al.	2015			1										This modelling approach is a novel way to explore the regeneration potential of a deeply altered ecosystem by specifically incorporating feedbacks and thresholds in relation to the confounding effects of climate and fishing.		phytoplankton chlorophyll		zooplankton				herring, sprat							cod						0	2	0	2	1	statistical model (note that the trophic guilds of the model do not match with definitions in ICES 2015).
Gårdmark et al.	2015	1												Identification (based on field data) of mechanisms underlying alternative stable states caused by predator-prey interactions by use of theory on size-structured community dynamics				Pseudocalanus spp.				sprat							cod						0	1	1	1		Data analysis framework
Niiranen et al.	2013			1										Central Baltic Sea food web response in relation to different combinations of cod fishing and nutrient load management scenarios under future climate conditions		diatoms, cyanobacteria, and other phytoplankton		zooplankton		macrozoobenthos	mysids	herring, sprat							cod					seals	0	2	0	1	1	Ecopath with Ecosim
Radtke et al.	2013			1										Demonstrate the feasibility of a consistent coupling of the lower and upper parts of the food web and look at the transport of matter by fish.		phytoplankton		zooplankton				herring, sprat							cod						0	2	0	1	1	Eulearian nutrients–phytoplankton–zooplankton–detritus–fish model (NPZDF)
Tomczak et al.	2013			1										Simulation of long term-dynamics from 1974 to 2006 (i.e. including a regime shift) with a food web model forced by climate and fishing		phytoplankton		Acartia spp., Temora sp., Pseudocalanus sp., other zooplankton			mysids	herring, sprat							cod					seals	2	2	2	1		Ecopath with Ecosim
Casini et al.	2012							1						Understanding effects of flows across systems				copepods				herring							cod						0	2	0	0		Statistical (Sequential setup of Generalized Additive Models)
Svensson et al.	2012		1											How productivity, herbivory and predation interact to regulate seasonal algal growth under a range of scenarios.			Ulva spp.			Gammarus locusta									gobids						0	2	0	0	1	Coupled ordinary differential equations
Tomczak et al.	2012			1										Food web model to simulate and understand trophic interactions and their flows over time from primary producers to top predators including fisheries		cyanobacteria, spring phytoplankton, summer phytoplankton		Acartia spp., Temora sp., Pseudocalanus sp., other zooplankton, microzooplankton			mysids	herring, sprat							cod					seals	2	2	2	1		Ecopath with Ecosim
Maar & Hansen	2011		1											Influence of climate change on benthic trophic guilds		microphytoplankton		microzooplankton	Filter feeders	Suspension feeders															0	2	0	0	1	1D model PROWQM (derived from the 3-D model COHERENS)
Fennel	2009		1											This paper contributes to the goal of bridging biogeochemical models and fish-production models by employing a recently developed coupled NPZDF-model.		phytoplankton		zooplankton				herring, sprat							cod						0	2	0	2	1	truncated NPZD-model and a fish model
Lindegren et al.	2009				1	1	1	1	1		1	1	1	Reconstruction of the history of the eastern Baltic cod stock using a statistical food web model for the Baltic Sea				zooplankton				herring, sprat							cod						0	2	0	0	1	Stochastic food web model
Tomczak et al.	2009				1	1	1	Coast	1					Comparative analysis of carbon flow networks in southeastern coastal ecosystems of the Baltic Sea		phytoplankton	annual macrophytes, perennial macrophytes	mesozooplankton, macrozooplankton	benthic suspension feeders	benthic deposit feeders		planktivorous fish			piscivorous fish				benthivorous fish				birds		0	2	0	0		Ecopath
Håkansson & Bryhn	2008		1											The CoastWeb modeling approach may be used as a tool to quantitatively and mechanistically understand the profound changes that have taken place in the coastal area. CoastWeb is partially based on LakeWeb (Håkanson and Boulion 2002).		phytoplankton chlorophyll	Macrophytes, macroalgae	Herbivorous and predarory zooplankton, jellies	Clams	Detrivores		Fish			Fish				Fish						0	2	0	2	1	ordinary differential equations (CoastWeb) and a mass‐balance model (CoastMab)
Hansson et al.	2007			1										Management of Baltic Sea fisheries under contrasting conditions of production and predation		spring phytoplankton, other phytoplankton		microzooplankton, mesozooplankton			mysids	herring, sprat							cod					seals	0	2	0	1	1	Ecopath with Ecosim
Sandberg	2007			1				1			1	1		Analysis across ecosystems of pelagic food web structure and processes in three main basins of the Baltic Sea		spring phytoplankton, 3 size classes of phytoplankton		zooplankton			mysids	herring, sprat, other fish							cod					seal	2	2	2	0		Ecopath
Sandberg et al.	2004											1	1	Quantitative assessment of the relative significance of terrigenous dissolved organic substance as carbon source for secondary producers (e.g. bacteria) and as structuring factor for the pelagic food web in the Gulf of Bothnia		cyanobacteria, 2 size groups of algae		microzooplankton, mesozooplankton				fish													2	2	0	0		Carbon budget
Harvey et al.	2003			1										Evaluating interactions between fisheries and the food web		spring phytoplankton, other phytoplankton		microzooplankton, mesozooplankton				herring, sprat							cod					seals	0	2	0	1	1	Ecopath with Ecosim
Sandberg et al.	2000			1								1		Re-evaluating carbon flows in food webs of the Baltic Sea using a mass balance approach		pelagic producers	Benthic producers	microzooplankton, mesozooplankton			invertebrate carnivores	pelagic fish							demersal fish						0	2	0	0		Ecopath
Jarre-Teichmann	1995			1										Analysis of the seasonal energy budget and significance of interspecific control mechanisms in the central Baltic Sea				microzooplankton, mesozooplankton, medusae			mysidacea	herring, sprat, other fish			salmon				cod						2	2	0	0		mass-balance models of carbon flow
Wulff and Ulanowicz	1989	1		1				1			1	1		Descriptions of structural and functional relationships on a system level in two strongly exploited marine systems, the Baltic Sea and the Chesapeake Bay		Pelagic producers	Benthic producers	microzooplankton, mesozooplankton	benthic suspension feeders		invertebrate carnivores	planktivorous fish			carnivorous fish				carnivorous fish						0	2	0	0		carbon flow model
Elmgren	1984	1		1				1			1	1		Overview on main biological energy flows		primary production		microzooplankton, mesozooplankton				planktonic invertebrate carnivores, pelagic fish							demersal fish						0	2	0	0		carbon flow model
